# Supplementary material for: Genetic Dominant Variants in STUB1, Segregating in Families with SCA48, Display In Vitro Functional Impairments Indistinctive from Recessive Variants Associated with SCAR16
Source: Int J Mol Sci. 2021 May 30;22(11):5870. doi: 10.3390/ijms22115870 (PMC8199271; doi:10.3390/ijms22115870)
Supplement: Supplementary file 1 [file ijms-22-05870-s001.zip]

Archive with 1 entries (1 files):
- ijms-1202192-SI.xlsx
