# Supplementary material for: Genetic Dominant Variants in STUB1, Segregating in Families with SCA48, Display In Vitro Functional Impairments Indistinctive from Recessive Variants Associated with SCAR16
Source: Int J Mol Sci. 2021 May 30;22(11):5870. doi: 10.3390/ijms22115870 (PMC8199271; doi:10.3390/ijms22115870)
Supplement: Supplementary file 1 [file ijms-22-05870-s001.zip › ijms-1202192-SI.xlsx]

## Sheet: Sheet1
Table S1. Clinical findings of the SCA48 patients
Family		Family A					Family B			Family C
Variant		Arg51_Ile53delinsProAla					Lys143_Trp147del			Gly249Val
Subject		II-2	III-1	III-2	III-3		I-2	II-1		II-1
Sex		M	M	F	F		M	F		F
Age at first symptom onset, yrs		50	52	47	40		69	30		48
Age at molecular diagnosis, yrs		74	54	53	51		74	49		55
Presenting symptom		Gait disturbance	Disease in family/dysarthria	Personality change cognitive decline	Dysarthria		Gait disturbance/parkinsonism	Dysarthria/unsteadiness		bvFTD (psychosis)
Psychiatric disorder		None defined	No	Cerebellar Cognitive-affctive syndrome	No		No	Affective disorder (2009)		Yes
Cognitive dysfunction		Yes/encephalopathic/institutionalised	No	Yes/Frontal deficit	No		No	Yes/encephalopathic		Yes
Movement disorder		No	No	No	No		No tremor/No rigidity/shuffling, broad-based gait	No		No
Pyramidal signs		Absent reflexes legs; normal in arms/mild spastic legs/bilateral Babinski	No	No	No		No	No		No
Cerebellar Ataxia		Yes	No	No	Mild cerebellar gait ataxia		Yes/cerebellar gait disturbance only	Yes		Yes
Dysarthria		Yes	Yes	No	Yes/Nasal speech		No	Yes/cerebellar dysarthria		No
Dysphagia		Yes	No	No	Yes/mild		No	No		Yes
Eye movement abnormalities		No	Broken saccades	No	No		No	Bilateral horizontal nystagmus		No
Epilepsy		No	No	No	No		No	No		No
Urinary incontinence		Yes	No	No	No/frequency of micturition		No	No		No
Hypergonadotrophic hypogonadism		ND	ND	ND	No		ND	ND		No
Level of disability		Wheelchair dependent/unsteady sitting	Ambulant, normal	Ambulant, normal	Ambulant, mild unsteadiness		Walks with support	Wheelchair dependent		Walks with support
Abnormal evoked potentials		ND	ND	ND	Normal VEP		ND	ND		ND
Abnormal electroneurography		ND	ND	ND	ND		Normal nerve conduction/EMG (2016)	Normal nerve conduction/EMG (2007)		ND
MRI findings		Marked cerebellar atrophy/global atrophy (CT)	Cerebellar atrophy	Cerebellar atrophy	Cerebellar atrophy/enlarged ventricles/4 small high signal lesion		Cerebellar atrophy/small lacunar frontal infarct	Marked cerebellar atrophy		Cerebellar atrophy
Other features		Previously said to have high alcohol consumption	Fall fram scaffold; shoulder/neck injury		CSF - 10 serum -like bands, otherwise normal		DaT scan negative	Normal muscle biopsy
Abbreviations: M, male; F, female; bvFTD, behavioural variant of frontotemporal dementia; ND, not determined; EMG, electromyography; CT, computerized tomography; CSF, cerebrospinal fluid; DaT, dopamine Transporter; VEP, visual evoked potential.
